# Supplementary material for: C. elegans somatostatin/allatostatin C signaling regulates sleep, metabolism, survival, and memory via a sleep-active neuron
Source: Sci Adv. 2026 Apr 15;12(16):eadv8387. doi: 10.1126/sciadv.adv8387 (PMC13082328; doi:10.1126/sciadv.adv8387)
Supplement: Supplementary file 2 — Tables S1 to S3 [file sciadv.adv8387_tables_s1_to_s3.zip › adv8387_table_s1.xlsx]

## Sheet: Sheet1
Genotype	Identifier	Source
Wild type	N2	CGC
nlp-99(syb4021) II.	PHX4021	SunyBiotech for this project
nlp-99(ibt13) II.	HBR3112	This study
npr-16(ok1541) X.	HBR3152	This study, created from RB1365 (CGC)
aptf-1(gk794) II.	HBR227	[1]
flp-11(tm2706) X.	HBR507	[2]
nlp-99(syb4021), aptf-1(gk794) II.	HBR3076	This study
nlp-99(syb4021) II; npr-16(ok1541) X.	HBR3120	This study
nlp-99(syb4021) II; flp-11(tm2706) X.	HBR2911	This study
aptf-1(gk794) II; npr-16(ok1541) X.	HBR3217	This study
goeIs304[flp-11p::SL1-GCaMP3.35-SL2::mKate2-unc-54-3'UTR, unc-119(+)].	HBR1361	[3]
nlp-99(syb4021) II; goeIs304[flp-11p::SL1-GCaMP3.35-SL2::mKate2-unc-54-3'UTR, unc-119(+)].	HBR2739	This study
npr-16(ok1541) X, goeIs304[flp-11p::SL1-GCaMP3.35-SL2::mKate2-unc-54-3'UTR, unc-119(+)].	HBR3119	This study
nlp-99(syb4021) II; npr-16(ok1541) X; goeIs304[flp-11p::SL1-GCaMP3.35-SL2::mKate2-unc-54-3'UTR, unc-119(+)].	HBR3190	This study
goeEx744[ttx-3p::nlp-99-SL2-mKate2::3'unc-54]; goeIs304[flp-11p::SL1-GCaMP3.35-SL2::mKate2-unc-54-3'UTR, unc-119(+)].	HBR3117	This study
nlp-99(syb4021) II; goeEx744[ttx-3p::nlp-99-SL2-mKate2::3'unc-54]; goeIs304[flp-11p::SL1-GCaMP3.35-SL2::mKate2-unc-54-3'UTR, unc-119(+)].	HBR3151	This study
npr-16(ok1541) X; goeEx744[ttx-3p::nlp-99-SL2-mKate2::3'unc-54]; goeIs304[flp-11p::SL1-GCaMP3.35-SL2::mKate2-unc-54-3'UTR, unc-119(+)].	HBR3191	This study
flp-11(tm2706)X; goeIs304[flp-11p::SL1-GCaMP3.35-SL2::mKate2-unc-54-3'UTR, unc-119(+)].	HBR2916	This study
nlp-99(syb4021) II; flp-11(tm2706) X; goeIs304[flp-11p::SL1-GCaMP3.35-SL2::mKate2-unc-54-3'UTR, unc-119(+)].	HBR3220	This study
npr-16(ok1541), flp-11(tm2706) X; goeIs304[flp-11p::SL1-GCaMP3.35-SL2::mKate2-unc-54-3'UTR, unc-119(+)].	HBR3221	This study
goeIs345[flp-11p::SL1-GCaMP3.35-SL2::flp-11 3'UTR, unc-119(+)], goeEx765[srx-9p::NPR-16a::SL2::mKate2::let-858 3’UTR, Cb-unc-119(+)].	HBR3424	This study
npr-16(ok1541) X; goeIs345[flp-11p::SL1-GCaMP3.35-SL2::flp-11 3'UTR, unc-119(+)], goeEx765[srx-9p::NPR-16a::SL2::mKate2::let-858 3’UTR, Cb-unc-119(+)].	HBR3425	This study
nlp-99(syb4792)[SL2-mKate2] II.	PHX4792	SunyBiotech for this project
nlp-99(syb4792)[SL2-mKate2] II; peIs579 [ttx-3p::casp1 + ttx-3p::Venus + lin-44p::GFP].	HBR3015	This study
nlp-99(syb4879)[linker-mKate2] II.	PHX4879	SunyBiotech for this project
nlp-99(syb4879)[linker-mKate2] II; ljls105[sra-6p::chr-2::yfp; unc-122p::gfp].	HBR3094	This study
ljls105[sra-6p::chr-2::yfp; unc-122p::gfp].	AQ2026	CGC
nlp-99(syb4879)[nlp-99.1-linker-mKate2] II; peIs579[ttx-3p::casp1 + ttx-3p::Venus + lin-44p::GFP].	HBR2897	This study
xuEx1177[ttx-3p::GCaMP3.0,ttx-3ps::DsRed].	HBR3113	This study
nlp-99(syb4021) II; xuEx1177[ttx-3p::GCaMP3.0, ttx-3ps::DsRed].	HBR3114	This study
npr-16(ok1541) X; xuEx1177[ttx-3p::GCaMP3.0, ttx-3ps::DsRed].	HBR3278	This study
sraEx281[ttx-3p::chop-2(H134R)::TagRFP + pBX(pha-1(+))].	HBR3323	This study
nlp-99(syb4021) II; sraEx281[ttx-3p::chop-2(H134R)::TagRFP + pBX(pha-1(+))].	HBR3324	This study
npr-16(ok1541) X; sraEx281[ttx-3p::chop-2(H134R)::TagRFP + pBX(pha-1(+))].	HBR3325	This study
npr-16(syb9032[SL2::td5oxStayGold]); goeIs288[flp-11p::mKate::unc-54-3'utr,unc-119(+)].	HBR03529	This study
syb2346goe13[flp-11p::XCaMP-R::flp-11 3’UTR] (III:7007600); flp-11(syb714 syb6321[flp-11::sfgfp::3'UTR ]) X.	HBR3216	This study
nlp-99(syb4021) II; syb2346goe13[flp-11p::XCaMP-R::flp-11 3’UTR] (III:7007600); flp-11(syb714 syb6321[flp-11::sfgfp::3'UTR ]) X.	HBR3279	This study
syb2346goe13[flp-11p::XCaMP-R::flp-11 3’UTR] (III:7007600); npr-16(ok1541), flp-11(syb714 syb6321[flp-11::sfgfp::3'UTR ]) X.	HBR3534	This study
References	Number
Turek, M., Lewandrowski, I., and Bringmann, H. (2013). An AP2 transcription factor is required for a sleep-active neuron to induce sleep-like quiescence in C. elegans. Curr. Biol. 23, 2215–2223.	[1]
Michal Turek et al., “Sleep-Active Neuron Specification and Sleep Induction Require FLP-11 Neuropeptides to Systemically Induce Sleep,” ed. Leslie C Griffith, eLife 5 (March 7, 2016): e12499, https://doi.org/10.7554/eLife.12499.	[2]
Yin Wu et al., “Sleep Counteracts Aging Phenotypes to Survive Starvation-Induced Developmental Arrest in C. Elegans,” Current Biology 28, no. 22 (November 19, 2018): 3610-3624.e8, https://doi.org/10.1016/j.cub.2018.10.009.	[3]
