# Supplementary material for: C. elegans somatostatin/allatostatin C signaling regulates sleep, metabolism, survival, and memory via a sleep-active neuron
Source: Sci Adv. 2026 Apr 15;12(16):eadv8387. doi: 10.1126/sciadv.adv8387 (PMC13082328; doi:10.1126/sciadv.adv8387)
Supplement: Supplementary file 2 — Tables S1 to S3 [file sciadv.adv8387_tables_s1_to_s3.zip › adv8387_table_s2.xlsx]

## Sheet: Sheet1
Target gene	Primer name	Direction	Sequence
PCR primers Bringmann lab
aptf-1(gk794)	aptf-1(gk794)_fwd1	forward	CGTTCGTGGATCTCAATGTG
	aptf-1(gk794)_rev	reverse	CGGATCGATTGCTAGAGAGG
	aptf-1(gk794)-fwd2	forward	AGTTTTGGGGAATGGGG TAG
flp-11(tm2706)	tm2706_Int	forward	TCTTCCAAATCGAACCAAGG
	tm2706_Rev	reverse	TAGCCGCTCGTCTCACTTTT
	tm2706_Fwd	forward	ATGATGAATTCGCCTCAGGA
nlp-99(syb4021)	nlp-99(syb4021)_for	forward	CTTCAACCTTCTAAGCCGCG
	nlp-99(syb4021)_rev	reverse	TCTTAAGCCTGGCCCTAACC
nlp-99(ibt13)	nlp-99(ibt13)_F	forward	CGTAATTTCGATAGGCTTTTGG
	nlp-99(ibt13)_R_mt	reverse	TTTTGAAATTGGGTCAATCAGCT
	nlp-99(ibt13)_R_wt	reverse	TAAAGACGGATGTCTCATGCT
npr-16(ok1541)	npr-16(ok1541)_F	forward	TTCTGCTGCTCAGATTTATTT
	npr-16(ok1541)_R_mt	reverse	CTCGCGTACATATTTTGATGGT
	npr-16(ok1541)_R_wt	reverse	CTGCTAGATATATGAAATCA
PCR primers Beets lab
nlp-99(ibt13)	nlp-99-fw	forward	TTTTTGCCCCATTCCCCCAT
nlp-99(ibt13)	nlp-99-rev	reverse	TTGATTGGAGCAAAGCCCGA
Nucleic acid sequences for CRISPR Beets lab
nlp-99crRNA 1			AGAAATATACGACATGAGCA
nlp-99crRNA 2			CTCTTAAATAGCGACCAAGA
crRNA for dpy-10			GCUACCAUAGGCACCACGAGGUUUUAGAGCUAUGCU
dpy-10 repair template			CACTTGAACTTCAATACGGCAAGATGAGAATGACTGGAAACCG
			TACCGCATGCGGTGCCTATGGTAGCGGAGCTTCACATGGCTTCAGACCAACAGCCTA
nlp-99 repair template			TTGGCAAAATCGTAGAGCAAAGGGTAGGGGAAATTAGAAATATACGTGAA
			GAAGATCGCCGTTTTTGAAAATTTAAAATGTCCCGGAAAAATG
