# Supplementary material for: C. elegans somatostatin/allatostatin C signaling regulates sleep, metabolism, survival, and memory via a sleep-active neuron
Source: Sci Adv. 2026 Apr 15;12(16):eadv8387. doi: 10.1126/sciadv.adv8387 (PMC13082328; doi:10.1126/sciadv.adv8387)
Supplement: Supplementary file 2 — Tables S1 to S3 [file sciadv.adv8387_tables_s1_to_s3.zip › adv8387_table_s3.xlsx]

## Sheet: Sheet1
Sequence name	Sequence
nlp-99(syb4021) II.	PHX4021
nlp-99(syb4021) sgRNA1	ccactagaataATGGCATCCTCC
nlp-99(syb4021) sgRNA2	CGCGGGCCGAATTATACCACAGg
nlp-99(syb4021) repair template	gcgtgcacaacttttcctgtgtgcctgtgtgctgctccactagaataATG-TAATAGCACAGgtgagaatctacaaaaaattgagcttaaattccctaaaa
nlp-99(ibt13) II.	HBR3112
nlp-99crRNA 1	AGAAATATACGACATGAGCA
nlp-99crRNA 2	CTCTTAAATAGCGACCAAGA
nlp-99 repair template	TTGGCAAAATCGTAGAGCAAAGGGTAGGGGAAATTAGAAATATACGTGAAGAAGATCGCCGTTTTTGAAAATTTAAAATGTCCCGGAAAAATG
crRNA for dpy-10	GCUACCAUAGGCACCACGAGGUUUUAGAGCUAUGCU
dpy-10 repair template	CACTTGAACTTCAATACGGCAAGATGAGAATGACTGGAAACCGTACCGCATGCGGTGCCTATGGTAGCGGAGCTTCACATGGCTTCAGACCAACAGCCTA
nlp-99(syb4792)[SL2-mKate2] II.	PHX4792
nlp-99(syb4792)[SL2-mKate2] sgRNA1	CCACTCAGCTGCCTGCTCAAACG
nlp-99(syb4792)[SL2-mKate2] sgRNA2	CCTGCTCAAACGACGACGACGAT
nlp-99(syb4792)[SL2-mKate2] repair template	ctttaaactagcaaaatacttaaaatttctagctgaacaatttgttgattgagaattttttgctagcgtcatttcttgaagagatatctaagttacaattcaaaatgataaaactaccgtttcgaaaatcatcagaatcaaattttctgacggttttttattggttggcacattttccaaaccgatagagaaattttaaactttaagaatgctagacgagacagcctgtgtgagggagagacgcagattgctagactgtctgaatctctccccctctctcactgctgtctgcgtgacttagatttaaacgtagatatctcgaaaaccggcagagatatcaaaaaagtttcaattgacaaaatatttgaaattttgagcttaacaatttgtctgttaaaa…
nlp-99(syb4879[nlp-99::linker::mKate2]) II.	PHX4879
nlp-99(syb4879[nlp-99::linker::mKate2]) sgRNA1	CCACTCAGCTGCCTGCTCAAACG
nlp-99(syb4879[nlp-99::linker::mKate2]) sgRNA2	CCTGCTCAAACGACGACGACGAT
nlp-99(syb4879[nlp-99::linker::mKate2]) repair template	ctttaaactagcaaaatacttaaaatttctagctgaacaatttgttgattgagaattttttgctagcgtcatttcttgaagagatatctaagttacaattcaaaatgataaaactaccgtttcgaaaatcatcagaatcaaattttctgacggttttttattggttggcacattttccaaaccgatagagaaattttaaactttaagaatgctagacgagacagcctgtgtgagggagagacgcagattgctagactgtctgaatctctccccctctctcactgctgtctgcgtgacttagatttaaacgtagatatctcgaaaaccggcagagatatcaaaaaagtttcaattgacaaaatatttgaaattttgagcttaacaatttgtctgttaaaa…
flp-11(syb714syb6321[flp-11::sfgfp::3'UTR ]) X.	PHX6321
dpy-10 sgRNA1	GCTACCATAGGCACCACGAGCGG
background strain PHX714, flp-11(syb714) has a dpy-10 sgRNA target site inserted at the C-ter of flp-11a gene on N2
flp-11(syb714syb6321[flp-11::sfgfp::3'UTR ]) repair template	acaattctaaattaaaaattcaagaacactagaacaagcgtcctcaaaatattcacaaaatattgtacacattttgtagtactttttccattattaaaaaaagcaaaactagcttttccttcctttccgaaatttaatgctattttcaagatgacttttttgcttgcgtttttctcagtttcctcacacacacacacacacaagtaggcgtggcctgtggaacgtttcagagcgcagaacacctgcatttgatctattcacttcttgcttttgaaaagcccaaagacaccctacacttcggtttcgttttggaaaccattgacatcatcctattttccataagaagtttccttgagaagaatccatttcgcaaatttttcattaaaacgttcaaaactc…
lgc-38(syb2346goe13[flp-11p::XCaMP-R::flp-11 3’UTR]) III:7007600	HBR3216
dpy-10 crRNA	Gctaccataggcaccacgag
trRNA	aacagcauagcaaguuaaaauaaggcuaguccguuaucaacuugaaaaaguggcaccgagucggugcuuuu
background strain PHX2346, syb2346 has an dpy-10 sgRNA target site within a transgenic flp-11p::dpy-10site::flp-11utr locus
lgc-38(syb2346goe13[flp-11p::XCaMP-R::flp-11 3’UTR]) repair template	GTATAAAAAGACTGCGCCTAGCCGCTCGTCTCACTTTTTGCAGTTCATACTGAATAAaaaaATGGGATCCCACCACCACCACCACCACGGAATGGCCTCCATGACCGGAGGACAACAAATGGGACGTGACCTCTACGACGACGACGACAAGGACCTCGCCACCATGGTCGACGTCAAGCTCATCCCATCCCTCGCCACCGTCATCCTCGTCAAGTCCATGCTCCGTAAGCGTTCCTTCGGAAACCCATTCCCAGTCGTCTCCGAGCGTATGTACCCAGAGGACGGAGCCCTCAAGTCCGAGATCAAGAAGGGACTCCGTCTCAAGGACGGAGGACACTACGCCGCCGAGGTCAAGACCACCTACAAGGCCAAGgtaagtttaaacatatatatactaac…
lgc-38(syb2346syb2493syb8234[flp-11-5'utr(620bp)::ReaChR-linker-mKate2::flp-11b-3’UTR] ) III:7007600.	PHX8234
lgc-38(syb2346syb2493syb8234[flp-11-5'utr(620bp)::ReaChR-linker-mKate2::flp-11b-3’UTR] ) sgRNA1	ccagatgatgtgagtgggcctgg
lgc-38(syb2346syb2493syb8234[flp-11-5'utr(620bp)::ReaChR-linker-mKate2::flp-11b-3’UTR] ) sgRNA2	ccagttaaagtgctggaccaagt
lgc-38(syb2346syb2493syb8234[flp-11-5'utr(620bp)::ReaChR-linker-mKate2::flp-11b-3’UTR] ) sgRNA3	agaagtgccagttaaagtgctgg
lgc-38(syb2346syb2493syb8234[flp-11-5'utr(620bp)::ReaChR-linker-mKate2::flp-11b-3’UTR] ) repair tempate	tctacttggtgcaacacgcgtgcctctgtagcaaagactgaactacttcgcatacttccatgtatttaacacgtcgtcttgtaaaaatagtttgagagattttttcaccattctcgttttccgtattcattcaacaaccgatgaaaaatccgtatttttcccgaataaatattcagtgattgcgagaagaaattattttaatgatcaaactctaatgattcttgataaagaatgtattgttttgtaaaataaagaaaacaagtattctaggtaacatattaacctgggaacaataagtcggtgaagtgatgtcattgaaaatacataatggcgatgtcattttcatgttattatagttaaagactgtgatttttaattataaattgtaattaattattg…
lgc-38(syb2346syb2496syb8234syb10545[flp-11-5’utr::nlp-99(CAI1.0)::SL2(gpd-2)::mKate2::flp-11b-3’utr]) III:7007600.	PHX10545
lgc-38(syb2346syb2496syb8234syb10545[flp-11-5’utr::nlp-99(CAI1.0)::SL2(gpd-2)::mKate2::flp-11b-3’utr]) sgRNA1	CCGTCGTCCATGGCTCCTCGCCC
lgc-38(syb2346syb2496syb8234syb10545[flp-11-5’utr::nlp-99(CAI1.0)::SL2(gpd-2)::mKate2::flp-11b-3’utr]) sgRNA2	CCGGAGGAATGTCCGAGCTCATC
lgc-38(syb2346syb2496syb8234syb10545[flp-11-5’utr::nlp-99(CAI1.0)::SL2(gpd-2)::mKate2::flp-11b-3’utr]) repair template	tcattcaacaaccgatgaaaaatccgtatttttcccgaataaatattcagtgattgcgagaagaaattattttaatgatcaaactctaatgattcttgataaagaatgtattgttttgtaaaataaagaaaacaagtattctaggtaacatattaacctgggaacaataagtcggtgaagtgatgtcattgaaaatacataatggcgatgtcattttcatgttattatagttaaagactgtgatttttaattataaattgtaattaattattgatgttctagttaagtttggttgattgaagaaattgtattttttaacttttgtaagggatatgacttttttgagttaaataaatgaggtatatagttaaataacattataattattagaatgttttc…
