# Supplementary material for: C. elegans somatostatin/allatostatin C signaling regulates sleep, metabolism, survival, and memory via a sleep-active neuron
Source: Sci Adv. 2026 Apr 15;12(16):eadv8387. doi: 10.1126/sciadv.adv8387 (PMC13082328; doi:10.1126/sciadv.adv8387)
Supplement: Supplementary file 3 — Data S1 [file sciadv.adv8387_data_s1.zip]

Archive with 1 entries (1 files):
- adv8387_data_s1.docx
